# Supplementary material for: Highly Accurate Pneumatically Tunable Optofluidic Distributed Feedback Dye Lasers
Source: Micromachines (Basel). 2023 Dec 29;15(1):68. doi: 10.3390/mi15010068 (PMC10820426; doi:10.3390/mi15010068)
Supplement: Supplementary file 1 [file micromachines-15-00068-s001.zip]

Archive with 1 entries (1 files):
- micromachines-2767799-supplementary.pdf
